# Supplementary material for: The effects of shared information on semantic calculations in the gene ontology
Source: Comput Struct Biotechnol J. 2017 Jan 30;15:195–211. doi: 10.1016/j.csbj.2017.01.009 (PMC5299144; doi:10.1016/j.csbj.2017.01.009)
Supplement: Table S1 — Build times for the calculation of term-to-term similarity matrices. [file mmc3.xlsx]

## Sheet: matrix_build_times_graphs
matrix	Time in Minutes		matrix	MF Matrix Calculation Times in Minutes		matrix	CC Matrix Calculation Times in Minutes
bp_jc_agrasm	1727.53		mf_jc_agrasm	14.8094		cc_jc_agrasm	83.7652
bp_jc_casi	24.5879		mf_jc_casi	1.08612		cc_jc_casi	0.413117
bp_jc_grasm	1851.93		mf_jc_grasm	13.3482		cc_jc_grasm	111.041
bp_jc_mica	25.9416		mf_jc_mica	1.15418		cc_jc_mica	0.415383
bp_jc_sf	102.734		mf_jc_sf	8.26235		cc_jc_sf	2.63467
bp_lin_agrasm	1720.55		mf_lin_agrasm	14.1866		cc_lin_agrasm	100.368
bp_lin_casi	24.7513		mf_lin_casi	1.03802		cc_lin_casi	0.3988
bp_lin_grasm	1836.64		mf_lin_grasm	13.211		cc_lin_grasm	118.948
bp_lin_mica	25.9785		mf_lin_mica	1.10487		cc_lin_mica	0.403017
bp_lin_sf	103.086		mf_lin_sf	8.15882		cc_lin_sf	3.05837
bp_res_agrasm	1728.82		mf_res_agrasm	13.4325		cc_res_agrasm	102.278
bp_res_casi	24.9051		mf_res_casi	0.97685		cc_res_casi	0.390017
bp_res_grasm	1956.38		mf_res_grasm	11.2752		cc_res_grasm	116.524
bp_res_mica	26.2877		mf_res_mica	0.905083		cc_res_mica	0.390667
bp_res_sf	99.496		mf_res_sf	7.49827		cc_res_sf	3.05968
