# Supplementary material for: The effects of shared information on semantic calculations in the gene ontology
Source: Comput Struct Biotechnol J. 2017 Jan 30;15:195–211. doi: 10.1016/j.csbj.2017.01.009 (PMC5299144; doi:10.1016/j.csbj.2017.01.009)
Supplement: Table S2 — The complete results for the RRBS dataset showing mean Spearman correlation and standard deviations. [file mmc4.csv]

method	mean	sd
bp_res_casi	0.553323244	0.002679173
bp_res_mica	0.546520187	0.002759773
bp_res_grasm	0.579575211	0.00275589
bp_res_agrasm	0.581388819	0.002673264
bp_res_sf	0.580476962	0.002757952
bp_lin_casi	0.564628924	0.002833116
bp_lin_mica	0.56419173	0.002632129
bp_lin_grasm	0.56484817	0.002752062
bp_lin_agrasm	0.565659868	0.002657783
bp_lin_sf	0.566820844	0.00265531
bp_jc_casi	0.549109674	0.002690215
bp_jc_mica	0.557960572	0.002697675
bp_jc_grasm	0.54935887	0.002713111
bp_jc_agrasm	0.551646791	0.002799322
bp_jc_sf	0.554258163	0.002727919
mf_res_casi	0.491928876	0.00266429
mf_res_mica	0.491301635	0.002832784
mf_res_grasm	0.530433906	0.002769877
mf_res_agrasm	0.511232445	0.002797385
mf_res_sf	0.506011029	0.002790463
mf_lin_casi	0.530965622	0.00269211
mf_lin_mica	0.530046876	0.002830282
mf_lin_grasm	0.530847444	0.002742785
mf_lin_agrasm	0.529768369	0.002751276
mf_lin_sf	0.532560154	0.002677961
mf_jc_casi	0.485930038	0.002691523
mf_jc_mica	0.491926791	0.002837396
mf_jc_grasm	0.485830551	0.002730949
mf_jc_agrasm	0.488086035	0.002958193
mf_jc_sf	0.4914571	0.002706784
cc_res_casi	0.388376824	0.002952727
cc_res_mica	0.374983843	0.003026952
cc_res_grasm	0.49269763	0.002676888
cc_res_agrasm	0.481979487	0.00275164
cc_res_sf	0.471822973	0.002722779
cc_lin_casi	0.521553476	0.002691552
cc_lin_mica	0.525760701	0.002681957
cc_lin_grasm	0.521475901	0.002558708
cc_lin_agrasm	0.519041235	0.002655036
cc_lin_sf	0.518285587	0.002638904
cc_jc_casi	0.521697819	0.002583096
cc_jc_mica	0.528478337	0.00275139
cc_jc_grasm	0.521742614	0.002578874
cc_jc_agrasm	0.518962666	0.002555375
cc_jc_sf	0.518654455	0.002677714
bp_ui	0.551625934	0.002648611
bp_gic	0.553667001	0.002685865
bp_dic	0.553628099	0.002671185
bp_uic	0.546940944	0.002691849
mf_ui	0.542911866	0.002730081
mf_gic	0.55199089	0.002700201
mf_dic	0.551899791	0.00273723
mf_uic	0.545107718	0.002787116
cc_ui	0.51491352	0.002736438
cc_gic	0.515707165	0.002641164
cc_dic	0.515719953	0.002642399
cc_uic	0.505718324	0.002633906
