# Supplementary material for: The effects of shared information on semantic calculations in the gene ontology
Source: Comput Struct Biotechnol J. 2017 Jan 30;15:195–211. doi: 10.1016/j.csbj.2017.01.009 (PMC5299144; doi:10.1016/j.csbj.2017.01.009)
Supplement: Table S3 — The complete results for the Jaccard index showing mean Spearman correlation and standard deviations. [file mmc5.csv]

method	mean	sd
bp_res_casi	0.331545897	0.003172325
bp_res_mica	0.323458939	0.003292997
bp_res_grasm	0.348302705	0.002899461
bp_res_agrasm	0.344620272	0.003146189
bp_res_sf	0.349607447	0.003089191
bp_lin_casi	0.335466137	0.003000316
bp_lin_mica	0.332692863	0.002996752
bp_lin_grasm	0.33532835	0.00298827
bp_lin_agrasm	0.330517769	0.003007015
bp_lin_sf	0.336444804	0.002975489
bp_jc_casi	0.318365944	0.003071847
bp_jc_mica	0.326526003	0.003038516
bp_jc_grasm	0.318187036	0.002942138
bp_jc_agrasm	0.316626356	0.003094551
bp_jc_sf	0.323308363	0.00309881
mf_res_casi	0.304391414	0.00296345
mf_res_mica	0.319399397	0.003154931
mf_res_grasm	0.344088266	0.00315487
mf_res_agrasm	0.338552523	0.003120007
mf_res_sf	0.333583656	0.003043548
mf_lin_casi	0.343909488	0.003043952
mf_lin_mica	0.347822283	0.002928133
mf_lin_grasm	0.344135379	0.003124999
mf_lin_agrasm	0.348856635	0.003026907
mf_lin_sf	0.351090968	0.002953999
mf_jc_casi	0.305988397	0.003045528
mf_jc_mica	0.318009176	0.003062038
mf_jc_grasm	0.305700796	0.003057584
mf_jc_agrasm	0.313339639	0.002985358
mf_jc_sf	0.316025923	0.002980769
cc_res_casi	0.220239068	0.003167491
cc_res_mica	0.216358267	0.003286188
cc_res_grasm	0.293236834	0.003006943
cc_res_agrasm	0.286142008	0.003240981
cc_res_sf	0.283505707	0.003229124
cc_lin_casi	0.303123562	0.00290579
cc_lin_mica	0.307260688	0.002961237
cc_lin_grasm	0.30309367	0.002915845
cc_lin_agrasm	0.30084715	0.002920404
cc_lin_sf	0.302580181	0.002980779
cc_jc_casi	0.303211802	0.003017371
cc_jc_mica	0.309282376	0.003042951
cc_jc_grasm	0.303323447	0.002959607
cc_jc_agrasm	0.301469524	0.002969936
cc_jc_sf	0.303485676	0.002890777
bp_ui	0.331207966	0.002952699
bp_gic	0.333992355	0.003136583
bp_dic	0.334033282	0.002908421
bp_uic	0.326958701	0.002944096
mf_ui	0.346530888	0.003055022
mf_gic	0.337515961	0.003125913
mf_dic	0.337505469	0.003199583
mf_uic	0.329197855	0.003059221
cc_ui	0.31030956	0.002945295
cc_gic	0.30782037	0.003037717
cc_dic	0.30761791	0.002992361
cc_uic	0.299951646	0.002881318
