# Supplementary material for: The effects of shared information on semantic calculations in the gene ontology
Source: Comput Struct Biotechnol J. 2017 Jan 30;15:195–211. doi: 10.1016/j.csbj.2017.01.009 (PMC5299144; doi:10.1016/j.csbj.2017.01.009)
Supplement: Table S4 — The complete results for the TF * IDF Pfam similarity showing mean Spearman correlation and standard deviations. [file mmc6.csv]

methods	mean	sd
bp_res_casi	0.270618073	0.003135796
bp_res_mica	0.256642129	0.003145986
bp_res_grasm	0.287027342	0.003101895
bp_res_agrasm	0.285286766	0.00320973
bp_res_sf	0.285342864	0.003123828
bp_lin_casi	0.272021797	0.003103083
bp_lin_mica	0.267220473	0.002999463
bp_lin_grasm	0.271822676	0.003042539
bp_lin_agrasm	0.269615988	0.003040768
bp_lin_sf	0.271568878	0.002949596
bp_jc_casi	0.261854282	0.002999021
bp_jc_mica	0.263873816	0.003084652
bp_jc_grasm	0.261724805	0.00306612
bp_jc_agrasm	0.260946094	0.003003869
bp_jc_sf	0.264176315	0.003082499
mf_res_casi	0.208518348	0.003189764
mf_res_mica	0.233281497	0.003177848
mf_res_grasm	0.263450882	0.003161458
mf_res_agrasm	0.258067002	0.003235188
mf_res_sf	0.251879972	0.00306017
mf_lin_casi	0.27132275	0.003022293
mf_lin_mica	0.267951589	0.00306158
mf_lin_grasm	0.271404951	0.003050989
mf_lin_agrasm	0.275688502	0.002972436
mf_lin_sf	0.276532309	0.003087447
mf_jc_casi	0.250650398	0.003074308
mf_jc_mica	0.252364255	0.002986179
mf_jc_grasm	0.250539086	0.003051504
mf_jc_agrasm	0.25474538	0.003015166
mf_jc_sf	0.25642973	0.003110617
cc_res_casi	0.203866824	0.003257661
cc_res_mica	0.197609224	0.003268632
cc_res_grasm	0.262120352	0.003091239
cc_res_agrasm	0.254221154	0.003223792
cc_res_sf	0.251922484	0.00317571
cc_lin_casi	0.257625904	0.003021182
cc_lin_mica	0.265432324	0.002851527
cc_lin_grasm	0.257787503	0.003031337
cc_lin_agrasm	0.253641504	0.002984913
cc_lin_sf	0.254829475	0.003074262
cc_jc_casi	0.252996684	0.002943335
cc_jc_mica	0.263516478	0.002934588
cc_jc_grasm	0.252824482	0.003053002
cc_jc_agrasm	0.249910363	0.003097209
cc_jc_sf	0.251415763	0.002933978
bp_ui	0.267884432	0.003136673
bp_gic	0.270035252	0.003169332
bp_dic	0.269874211	0.002951437
bp_uic	0.263573662	0.00302607
mf_ui	0.250264878	0.003124011
mf_gic	0.242831113	0.003201779
mf_dic	0.243012106	0.00310813
mf_uic	0.232008466	0.003054256
cc_ui	0.269311556	0.002951175
cc_gic	0.270215164	0.002929935
cc_dic	0.270092373	0.002944145
cc_uic	0.263171792	0.003083012
