# Supplementary material for: The effects of shared information on semantic calculations in the gene ontology
Source: Comput Struct Biotechnol J. 2017 Jan 30;15:195–211. doi: 10.1016/j.csbj.2017.01.009 (PMC5299144; doi:10.1016/j.csbj.2017.01.009)
Supplement: Table S5 — The complete results for the gene expression correlation (gene-to-gene Pearson exp. corr.) showing mean Spearman correlation and standard deviations. [file mmc7.csv]

method	mean	sd
bp_res_casi	-0.031760041	0.000591536
bp_res_mica	-0.031635768	0.000610777
bp_res_grasm	-0.030727091	0.000703203
bp_res_agrasm	-0.028383398	0.000678291
bp_res_sf	-0.027957356	0.000649629
bp_lin_casi	-0.026134437	0.000711019
bp_lin_mica	-0.026197676	0.000666926
bp_lin_grasm	-0.026067531	0.000659183
bp_lin_agrasm	-0.024506827	0.000703148
bp_lin_sf	-0.024118765	0.000590371
bp_jc_casi	0.005627215	0.000570357
bp_jc_mica	-0.004893217	0.000688114
bp_jc_grasm	0.005681217	0.000668752
bp_jc_agrasm	0.006688187	0.000697777
bp_jc_sf	0.005938085	0.000599716
mf_res_casi	-0.059222273	0.000634268
mf_res_mica	-0.059184248	0.000679598
mf_res_grasm	-0.067355769	0.000607241
mf_res_agrasm	-0.062914006	0.000671109
mf_res_sf	-0.062954716	0.00072635
mf_lin_casi	-0.091355756	0.0006297
mf_lin_mica	-0.086178236	0.000568875
mf_lin_grasm	-0.091191636	0.000531322
mf_lin_agrasm	-0.090450528	0.000577239
mf_lin_sf	-0.090097064	0.000606012
mf_jc_casi	-0.091087051	0.000665027
mf_jc_mica	-0.088426298	0.000703486
mf_jc_grasm	-0.09119075	0.000715732
mf_jc_agrasm	-0.091075836	0.000696092
mf_jc_sf	-0.090816124	0.00068816
cc_res_casi	-0.063532332	0.00060598
cc_res_mica	-0.06926418	0.000597097
cc_res_grasm	-0.065525458	0.000659591
cc_res_agrasm	-0.065016213	0.000687166
cc_res_sf	-0.067021845	0.000608658
cc_lin_casi	-0.068921469	0.000604157
cc_lin_mica	-0.072738554	0.000610692
cc_lin_grasm	-0.068760749	0.000653672
cc_lin_agrasm	-0.068513713	0.000619238
cc_lin_sf	-0.070235813	0.000705086
cc_jc_casi	-0.037215391	0.000715276
cc_jc_mica	-0.055954234	0.000643413
cc_jc_grasm	-0.037360318	0.000668678
cc_jc_agrasm	-0.038394955	0.000628518
cc_jc_sf	-0.041625975	0.000688698
bp_ui	-0.016114071	0.000685307
bp_gic	-0.025684169	0.000587203
bp_dic	-0.0258333	0.000671995
bp_uic	-0.027057062	0.000615741
mf_ui	-0.057907527	0.000549528
mf_gic	-0.065317845	0.000643804
mf_dic	-0.065285635	0.00061618
mf_uic	-0.064763377	0.000676444
cc_ui	-0.048986023	0.000632449
cc_gic	-0.054040067	0.000629179
cc_dic	-0.054081254	0.000598479
cc_uic	-0.057438229	0.000648854
