# Supplementary material for: The effects of shared information on semantic calculations in the gene ontology
Source: Comput Struct Biotechnol J. 2017 Jan 30;15:195–211. doi: 10.1016/j.csbj.2017.01.009 (PMC5299144; doi:10.1016/j.csbj.2017.01.009)
Supplement: Table S6 — The complete results for the gene expression correlation (gene-to-gene Spearman exp. corr.) showing mean Spearman correlation and standard deviations. [file mmc8.csv]

method	mean	sd
bp_jc_agrasm	-0.002552671	0.000721158
bp_jc_grasm	-0.002996	0.000642938
bp_jc_casi	-0.003008214	0.000561443
bp_jc_sf	-0.003441668	0.000579227
bp_jc_mica	-0.014586119	0.000699606
bp_ui	-0.02186701	0.000709128
bp_gic	-0.032561833	0.000588372
bp_dic	-0.032726672	0.000675673
bp_uic	-0.033751081	0.000613627
bp_lin_sf	-0.033899366	0.000583598
bp_lin_agrasm	-0.034291733	0.000696139
bp_lin_grasm	-0.03511141	0.000654351
bp_lin_casi	-0.035167855	0.000724872
bp_lin_mica	-0.035543024	0.000671952
bp_res_sf	-0.037298437	0.000653891
bp_res_agrasm	-0.037636763	0.000698992
bp_res_grasm	-0.039133393	0.000686949			bp_ui	6th
bp_res_casi	-0.040067529	0.000576701			bp_gic	7th
bp_res_mica	-0.040255449	0.000610442			bp_dic	8th
cc_jc_casi	-0.045856264	0.000686245			bp_uic	9th
cc_jc_grasm	-0.045952649	0.000677511
cc_jc_agrasm	-0.046740204	0.000628046
cc_jc_sf	-0.049715574	0.00067712
cc_ui	-0.052535443	0.000625353
cc_gic	-0.058632017	0.000592984
cc_dic	-0.058650488	0.000587692
mf_ui	-0.059395857	0.000565739
cc_uic	-0.061519078	0.000614408
cc_jc_mica	-0.062944239	0.000650389
mf_res_casi	-0.063203449	0.000656951
mf_res_mica	-0.063204323	0.000677112
mf_res_sf	-0.06652219	0.000721469
mf_res_agrasm	-0.066545724	0.000672352
cc_res_casi	-0.067631281	0.000609252
mf_uic	-0.068232299	0.000685995
mf_gic	-0.068602179	0.000636498
mf_dic	-0.068644576	0.000633938
cc_res_agrasm	-0.069645809	0.000680421
cc_res_grasm	-0.070269709	0.000666335
mf_res_grasm	-0.071174411	0.000609595
cc_res_sf	-0.071520316	0.000629831
cc_res_mica	-0.072270714	0.000593383
cc_lin_agrasm	-0.074058073	0.000604834
cc_lin_grasm	-0.074537392	0.000623071
cc_lin_casi	-0.07467447	0.000613327
cc_lin_sf	-0.075528619	0.00070338
cc_lin_mica	-0.077502748	0.000643193
mf_lin_mica	-0.089676913	0.000572419
mf_jc_mica	-0.09125508	0.000712054
mf_lin_sf	-0.093182188	0.000620534
mf_jc_sf	-0.093275148	0.000698917
mf_jc_casi	-0.093498558	0.000681527
mf_jc_agrasm	-0.093531446	0.000695192
mf_lin_agrasm	-0.093560703	0.000568544
mf_jc_grasm	-0.093613563	0.000704331
mf_lin_grasm	-0.094514997	0.000534908
mf_lin_casi	-0.094682794	0.000638474
