# Supplementary material for: The effects of shared information on semantic calculations in the gene ontology
Source: Comput Struct Biotechnol J. 2017 Jan 30;15:195–211. doi: 10.1016/j.csbj.2017.01.009 (PMC5299144; doi:10.1016/j.csbj.2017.01.009)
Supplement: Table S7 — The complete results for Reactome clustering. This table provides all mean VI values and standard deviations for all algorithms. [file mmc9.csv]

method	mean	sd
bp_res_casi	0.781594106	0.055735989
bp_res_mica	0.80273355	0.05552635
bp_res_grasm	0.813092323	0.048243968
bp_res_agrasm	0.810874035	0.048641003
bp_res_sf	0.816567635	0.053325907
bp_lin_casi	0.807755389	0.050876855
bp_lin_mica	0.799113376	0.055420145
bp_lin_grasm	0.807755389	0.050876855
bp_lin_agrasm	0.806341309	0.051920759
bp_lin_sf	0.806606033	0.052781113
bp_jc_casi	0.805074772	0.050938677
bp_jc_mica	0.801365629	0.056673731
bp_jc_grasm	0.805074772	0.050938677
bp_jc_agrasm	0.804360033	0.053474357
bp_jc_sf	0.80752135	0.054681968
mf_res_casi	0.645012634	0.070987011
mf_res_mica	0.648830672	0.071512894
mf_res_grasm	0.661971938	0.06648169
mf_res_agrasm	0.650511121	0.072461594
mf_res_sf	0.650995773	0.070030187
mf_lin_casi	0.645564525	0.070741321
mf_lin_mica	0.63543299	0.070086297
mf_lin_grasm	0.645564525	0.070741321
mf_lin_agrasm	0.63895353	0.071941671
mf_lin_sf	0.638961761	0.072369455
mf_jc_casi	0.661680747	0.063344984
mf_jc_mica	0.656363008	0.065319789
mf_jc_grasm	0.661680747	0.063344984
mf_jc_agrasm	0.660823522	0.064177217
mf_jc_sf	0.661470416	0.063914049
cc_res_casi	0.650086455	0.059962393
cc_res_mica	0.674911437	0.065981424
cc_res_grasm	0.688767262	0.055712372
cc_res_agrasm	0.688595025	0.05654038
cc_res_sf	0.693185868	0.059219131
cc_lin_casi	0.675947986	0.053528999
cc_lin_mica	0.653309189	0.063087118
cc_lin_grasm	0.675947986	0.053528999
cc_lin_agrasm	0.678728658	0.054876006
cc_lin_sf	0.681563451	0.060629263
cc_jc_casi	0.683157549	0.0520481
cc_jc_mica	0.675737665	0.058493432
cc_jc_grasm	0.683157549	0.0520481
cc_jc_agrasm	0.689096464	0.052270726
cc_jc_sf	0.692286369	0.057025942
bp_ui	0.741047077	0.05803345
bp_gic	0.745392832	0.055878109
bp_dic	0.76389772	0.057117264
bp_uic	0.731229576	0.060559418
mf_ui	0.602153144	0.06165895
mf_gic	0.618077465	0.055716984
mf_dic	0.619899978	0.060196898
mf_uic	0.611588612	0.056379012
cc_ui	0.656295748	0.062155612
cc_gic	0.667966015	0.062537168
cc_dic	0.672275692	0.067347313
cc_uic	0.656236487	0.064752098
