# Supplementary material for: The effects of shared information on semantic calculations in the gene ontology
Source: Comput Struct Biotechnol J. 2017 Jan 30;15:195–211. doi: 10.1016/j.csbj.2017.01.009 (PMC5299144; doi:10.1016/j.csbj.2017.01.009)
Supplement: Table S8 — The complete results for PPI prediction data. This table provides all mean ROC AUC values and standard deviations for all algorithms. [file mmc10.csv]

method	net.boot.means	net.boot.sd
bp_res_casi	0.921913935	0.000936088
bp_res_mica	0.922599396	0.001019377
bp_res_grasm	0.922269159	0.00119666
bp_res_agrasm	0.921813831	0.001048497
bp_res_sf	0.92190394	0.001016133
bp_lin_casi	0.92008236	0.001324305
bp_lin_mica	0.920306448	0.001093941
bp_lin_grasm	0.919977684	0.001182461
bp_lin_agrasm	0.919848051	0.00101245
bp_lin_sf	0.919966094	0.001131184
bp_jc_casi	0.913264801	0.001244749
bp_jc_mica	0.921159629	0.001157426
bp_jc_grasm	0.913493368	0.001136557
bp_jc_agrasm	0.914028764	0.001006613
bp_jc_sf	0.915457741	0.001262879
mf_res_casi	0.915061472	0.000920579
mf_res_mica	0.91603661	0.001182036
mf_res_grasm	0.916859013	0.00103527
mf_res_agrasm	0.916690389	0.001061575
mf_res_sf	0.916558868	0.001114606
mf_lin_casi	0.91903394	0.001129435
mf_lin_mica	0.918566344	0.001092401
mf_lin_grasm	0.918645595	0.001159383
mf_lin_agrasm	0.918856151	0.001028434
mf_lin_sf	0.918938363	0.001150461
mf_jc_casi	0.925817533	0.001111317
mf_jc_mica	0.927895569	0.001094021
mf_jc_grasm	0.925967809	0.001037185
mf_jc_agrasm	0.927708218	0.001021169
mf_jc_sf	0.92774988	0.001009776
cc_res_casi	0.92291851	0.001022355
cc_res_mica	0.926279044	0.000943038
cc_res_grasm	0.927367174	0.001081055
cc_res_agrasm	0.928219328	0.001081519
cc_res_sf	0.929152429	0.000935922
cc_lin_casi	0.925584873	0.000986463
cc_lin_mica	0.92512115	0.001039935
cc_lin_grasm	0.925750404	0.000979992
cc_lin_agrasm	0.925798336	0.001050464
cc_lin_sf	0.92657821	0.001157578
cc_jc_casi	0.917886194	0.001291008
cc_jc_mica	0.922419357	0.001176433
cc_jc_grasm	0.917706943	0.001019258
cc_jc_agrasm	0.918806111	0.001073053
cc_jc_sf	0.920089538	0.001023387
bp_ui	0.920334895	0.001033717
bp_gic	0.916853985	0.001021947
bp_dic	0.917024191	0.001113366
bp_uic	0.915953223	0.001126026
mf_ui	0.919263381	0.001146037
mf_gic	0.913755524	0.001089969
mf_dic	0.913730791	0.00100632
mf_uic	0.913920047	0.001128735
cc_ui	0.922406655	0.00104806
cc_gic	0.921164697	0.001069796
cc_dic	0.921378738	0.001165307
cc_uic	0.921593938	0.000939333
